# Supplementary material for: Single-Cell and Spatial Transcriptomics Reveals Selenoproteins Shape Immunosuppressive Microenvironment and Therapeutic Outcomes in Glioma
Source: Cancers (Basel). 2026 May 6;18(9):1489. doi: 10.3390/cancers18091489 (PMC13162601; doi:10.3390/cancers18091489)
Supplement: Supplementary file 1 [file cancers-18-01489-s001.zip]

Archive with 1 entries (1 files):
- cancers-4262292-supplementary.pdf
